# Supplementary material for: Modulation of the Major Paths of Carbon in Photorespiratory Mutants of Synechocystis
Source: PLoS One. 2011 Jan 21;6(1):e16278. doi: 10.1371/journal.pone.0016278 (PMC3025020; doi:10.1371/journal.pone.0016278)
Supplement: Table S1 — Initial rates of 13C accumulation. Data were acquired during a 0.5-10.0 min 13Ci pulse and 13C enrichment at maximum labelling (20-60 min) in (A) the glycolate pool compared to the 3PGA or PEP pools and (B) aspartate, malate, and citrate pools compared to the PEP pool. The ratios of the initial rates of 13C accumulation and the 13C enrichment at maximum labelling were calculated from paired observations within each sample. Cultures were pre-acclimated and subjected to a chase with ambient isotope composition of either 5% CO2 (HC) or 0.035% CO2 (LC). (XLS) [file pone.0016278.s004.xls]

## Sheet: Description
Supplementary Table S1. Initial rate of 13C-accumulation during a 0.5-10.0 min 13Ci pulse and 13C-enrichment at maximum labeling (20-60 min) in the pool of (A) glycolate compared to 3PGA or PEP and (B) aspartate, malate, and citrate compared to PEP. The ratios of the initial rates of 13C-accumulation and the 13C-enrichment at maximum labeling were calculated from paired observations within each s…

## Sheet: Table S1
A
Genotypes and Conditions				Rate of 13C-Accumulation (0.5-10 min)		13C-Enrichment (20-60 min)		Genotypes and Conditions				Rate of 13C-Accumulation Ratio		13C-Enrichment Ratio
				atom% min-1		atom%						fold		fold
Glycolate
WT		HC		0.6		8.7
WT		LC		1.4		20.8
DglcD1 (sll0404)		HC		0.6		16.8
DglcD1 (sll0404)		LC		0.2		6.8
DgcvT (sll0171)		HC		0.8		11
DgcvT (sll0171)		LC		1.4		14.7
3PGA								Glycolate/3PGA
WT		HC		6.73373		82.1853		WT		HC		0.09		0.11
WT		LC		8.63472		89.0662		WT		LC		0.18		0.24
DglcD1 (sll0404)		HC		5.43843		68.6486		DglcD1 (sll0404)		HC		0.11		0.25
DglcD1 (sll0404)		LC		7.02373		81.1314		DglcD1 (sll0404)		LC		0.03		0.08
DgcvT (sll0171)		HC		6.91697		79.2968		DgcvT (sll0171)		HC		0.12		0.14
DgcvT (sll0171)		LC		8.65108		89.1081		DgcvT (sll0171)		LC		0.16		0.17
PEP								Glycolate/ PEP
WT		HC		7.13836		86.5832		WT		HC		0.0840529		0.100481
WT		LC		8.94487		92.5875		WT		LC		0.156514		0.224652
DglcD1 (sll0404)		HC		6.14116		75.7494		DglcD1 (sll0404)		HC		0.0977014		0.221784
DglcD1 (sll0404)		LC		7.57215		86.2347		DglcD1 (sll0404)		LC		0.0264126		0.0788546
DgcvT (sll0171)		HC		7.67431		83.9551		DgcvT (sll0171)		HC		0.104244		0.131022
DgcvT (sll0171)		LC		8.88529		92.4845		DgcvT (sll0171)		LC		0.157564		0.158946
B
Genotypes and Conditions				Rate of 13C-Accumulation (0.5-10 min)		13C-Enrichment (20-60 min)		Genotypes and Conditions				Rate of 13C-Accumulation Ratio		13C-Enrichment Ratio
				atom% min-1		atom%						fold		fold
Aspartate								Aspartate/ PEP
WT		HC		3.45906		57.5554		WT		HC		0.484573		0.664741
WT		LC		5.82797		46.9322		WT		LC		0.651544		0.506895
DglcD1 (sll0404)		HC		2.69614		43.4461		DglcD1 (sll0404)		HC		0.439028		0.57355
DglcD1 (sll0404)		LC		6.88505		83.0485		DglcD1 (sll0404)		LC		0.90926		0.963052
DgcvT (sll0171)		HC		3.12411		48.0536		DgcvT (sll0171)		HC		0.407087		0.572373
DgcvT (sll0171)		LC		7.58794		87.6197		DgcvT (sll0171)		LC		0.85399		0.947399
Malate								Malate/ PEP
WT		HC		4.60084		66.6943		WT		HC		0.644523		0.770292
WT		LC		5.37799		65.6049		WT		LC		0.601238		0.708572
DglcD1 (sll0404)		HC		3.9363		56.9446		DglcD1 (sll0404)		HC		0.64097		0.75175
DglcD1 (sll0404)		LC		6.4298		76.036		DglcD1 (sll0404)		LC		0.849138		0.881733
DgcvT (sll0171)		HC		4.34527		61.888		DgcvT (sll0171)		HC		0.56621		0.737156
DgcvT (sll0171)		LC		6.86847		79.618		DgcvT (sll0171)		LC		0.773017		0.860879
Citrate								Citrate/ PEP
WT		HC		5.60423		72.1433		WT		HC		0.785086		0.833226
WT		LC		6.91645		66.9766		WT		LC		0.773231		0.723387
DglcD1 (sll0404)		HC		3.13922		53.3024		DglcD1 (sll0404)		HC		0.511177		0.703667
DglcD1 (sll0404)		LC		6.22578		75.2817		DglcD1 (sll0404)		LC		0.822194		0.872986
DgcvT (sll0171)		HC		5.06075		64.8041		DgcvT (sll0171)		HC		0.65944		0.771889
DgcvT (sll0171)		LC		7.87279		78.4541		DgcvT (sll0171)		LC		0.886048		0.848294
								3PGA/ PEP
								WT		HC		0.943316		0.949207
								WT		LC		0.965326		0.961968
								DglcD1 (sll0404)		HC		0.885569		0.906259
								DglcD1 (sll0404)		LC		0.927575		0.940821
								DgcvT (sll0171)		HC		0.901315		0.944514
								DgcvT (sll0171)		LC		0.973641		0.963492
